# Supplementary material for: An overview of bacterial meningitis epidemics in Africa from 1928 to 2018 with a focus on epidemics “outside-the-belt”
Source: BMC Infect Dis. 2021 Sep 30;21:1027. doi: 10.1186/s12879-021-06724-1 (PMC8485505; doi:10.1186/s12879-021-06724-1)
Supplement: Supplementary file 1 — Additional file 1. Database_of_meningitis_confirmed_cases_2000_2017. [file 12879_2021_6724_MOESM1_ESM.xlsx]

## Sheet: Octale
Country	1928-1930	1931-1938	Number of cases 1939-1946	Number of cases 1947-1954	Number of cases 1955-1962	Number of cases 1963-1970	Number of cases 1971-1978	Number of cases 1979-1986	Number of cases 1987-1994	Number of cases 1995-2002	Number of cases 2003-2010	Number of cases 2011-2018
Algeria	43	128	443	22	0	4625	8707	7889	4747	1761	0	0
Angola	11	0	885	0	0	536	1802	767	10236	2166	0	0
Benin	0	0	170	155	0	5617	4704	2485	8324	12722	2172	6713
Botswana	0	0	0	0	0	14	110	465	253	35	0	0
Burkina Faso	0	0	0	0	0	26236	10311	48221	20120	98428	61965	28878
Burundi	0	0	0	0	0	291	222	1135	2442	644	0	30
Cameroon	0	0	719	232	0	3147	6298	11091	43560	5752	4185	5036
Cape Verde	0	0	0	0	0	4	176	63	589	0	0	0
Central African Republic	0	0	0	0	0	1524	2142	2111	4908	3305	475	973
Chad	0	0	0	0	0	6025	14515	5345	27962	20073	7057	9740
Comoros	0	0	0	0	0	25	38	0	23	0	0	0
Congo-Brazzaville	0	0	0	0	0	136	930	519	32	0	0	0
Cote d`Ivoire	0	73	25400	4902	0	0	0	1106	70	102	2254	2031
Democratic Republic of Congo	89	1447	1461	79	0	0	4362	5944	2034	6802	11557	32966
Djibouti	0	0	0	0	0	76	196	19	190	47	0	0
Egypt	0	2622	157	24	0	1221	9935	7964	15712	2379	0	0
Equatorial Guinea	0	0	0	0	0	67	0	22	0	0	0	0
Eritrea	0	0	0	0	0	0	0	0	0	11	0	0
Ethiopia	0	0	0	0	0	805	3915	52911	51571	10295	3965	3725
Gabon	0	0	0	0	0	158	572	615	529	0	0	0
Gambia	0	0	12	0	0	1032	561	1435	208	1050	0	398
Ghana	0	0	11066	679	0	228	5889	15527	9372	16943	4243	6561
Guinea	0	0	1185	0	0	347	552	941	7422	943	100	2534
Guinea-Bissau	0	0	168	5	0	31	335	81	68	4113	0	6
Kenya	0	1065	2060	92	0	984	3920	5479	8384	146	74	379
Lesotho	0	0	0	0	0	103	119	72	9	0	0	0
Liberia	0	0	0	0	0	12	457	998	896	215	0	31
Libya	0	0	35	8	0	904	1217	96	161	0	0	0
Madagascar	0	0	0	0	0	542	209	8	0	0	0	0
Malawi	0	0	0	0	0	353	2635	1030	3720	269	0	0
Mali	0	0	0	0	0	19158	4010	12870	3091	26996	6345	4774
Mauritania	0	0	0	0	0	356	348	587	786	309	0	65
Morocco	0	48	419	6	0	9157	4218	5765	6318	1442	0	0
Mozambique	0	0	0	0	0	387	908	1283	462	2984	0	0
Namibia	0	0	0	0	0	0	0	0	3371	76	0	0
Niger	0	0	25329	0	0	17312	15684	38562	47677	116085	30710	17164
Nigeria	0	0	0	0	0	23779	51647	24199	60115	127067	54423	15783
Rwanda	0	0	0	0	0	178	1647	8053	3564	1130	0	0
Sao Tome and Principe	0	0	0	0	0	26	4	38	4	0	0	0
Senegal	0	0	16543	0	0	7470	4620	7062	120	8690	0	2246
Sierra Leone	0	0	0	0	0	405	37	716	0	204	0	2
Somalia	0	0	0	0	0	0	0	74	256	193	0	0
South Africa	0	0	0	0	0	8431	2080	2230	4678	0	0	0
South sudan	0	0	0	0	0	0	0	0	0	0	0	490
Sudan	0	21534	14198	0	0	17957	35253	11601	116468	25453	7821	1210
Swaziland	0	0	0	0	0	50	191	50	0	0	0	0
Tanzania	0	659	1789	0	0	1438	6536	803	15426	972	0	53
Togo	0	0	56	75	0	717	4168	1831	2734	4501	1842	4194
Tunisia	0	119	206	8	0	640	2933	3667	4923	278	0	0
Uganda	0	3085	0	0	0	202	3342	2605	8927	0	1172	169
Zambia	0	0	0	0	0	72	919	1885	15172	2249	0	0
Zimbabwe	0	0	0	0	0	129	321	0	331	145	0	0
