# Supplementary material for: An overview of bacterial meningitis epidemics in Africa from 1928 to 2018 with a focus on epidemics “outside-the-belt”
Source: BMC Infect Dis. 2021 Sep 30;21:1027. doi: 10.1186/s12879-021-06724-1 (PMC8485505; doi:10.1186/s12879-021-06724-1)
Supplement: Supplementary file 2 — Additional file 2. Number_of_cases_meningitis_8_years_5. [file 12879_2021_6724_MOESM2_ESM.xlsx]

## Sheet: 2000_2010
Pays_Qgis	Nm A	Nm B	Nm W135	NmC	NmX	NmY	Autres Nm	Streptococcus pneumoniae	H.Influenza type b	Autres pathogènes
Algeria	0	0	0	0	0	0	0	0	0	0
Angola	0	0	0	0	0	0	0	0	0	0
Benin	0	0	0	0	0	0	0	1	48	0
Botswana	0	0	0	0	0	0	0	0	0	0
Burkina Faso	66	0	32	0	53	0	0	2	11	0
Burundi	15	0	2	0	0	0	0	0	0	0
Cameroon	9	0	8	0	0	0	0	1	0	0
Cape Verde	0	0	0	0	0	0	0	0	0	0
Central African Republic	2	0	3	0	0	0	0	1	0	0
Chad	152	0	66	0	0	0	0	2	4	0
Comoros	0	0	0	0	0	0	0	0	0	0
Congo-Brazzaville	0	0	0	0	0	0	0	0	0	0
Cote d`Ivoire	0	0	1	0	0	0	0	1	2	0
Democratic Republic of Congo	2	0	0	0	0	0	0	1	0	0
Djibouti	0	0	0	0	0	0	0	0	0	0
Egypt	0	0	0	0	0	0	0	0	0	0
Equatorial Guinea	0	0	0	0	0	0	0	0	0	0
Eritrea	0	0	0	0	0	0	0	0	0	0
Ethiopia	279	0	0	32	0	0	0	0	0	0
Gabon	0	0	0	0	0	0	0	0	0	0
Gambia	0	0	0	0	0	0	0	0	0	0
Ghana	6	0	22	0	0	0	0	1	0	0
Guinea	0	0	0	0	0	0	0	0	0	0
Guinea-Bissau	0	0	0	0	0	0	0	0	0	0
Kenya	0	0	0	0	0	0	0	0	0	0
Lesotho	0	0	0	0	0	0	0	0	0	0
Liberia	0	0	0	0	0	0	0	0	0	0
Libya	0	0	0	0	0	0	0	0	0	0
Madagascar	0	0	0	0	0	0	0	0	0	0
Malawi	0	0	0	0	0	0	0	0	0	0
Mali	34	0	0	0	0	0	0	1	1	0
Mauritania	0	0	0	0	0	0	0	0	0	0
Morocco	0	0	0	0	0	0	0	0	0	0
Mozambique	0	0	0	0	0	0	0	0	0	0
Namibia	0	0	0	0	0	0	0	0	0	0
Niger	271	0	624	0	2	0	0	2	17	0
Nigeria	43	0	58	0	0	0	0	1	0	0
Rwanda	0	0	0	0	0	0	0	0	0	0
Sao Tome and Principe	0	0	0	0	0	0	0	0	0	0
Senegal	0	0	0	0	0	0	0	0	0	0
Sierra Leone	0	0	0	0	0	0	0	0	0	0
Somalia	64	0	0	0	0	0	0	0	0	0
South Africa	0	0	0	0	0	0	0	0	0	0
Sudan	9	0	11	0	0	0	0	0	0	0
Swaziland	0	0	0	0	0	0	0	0	0	0
Tanzania	10	0	0	0	0	0	0	0	0	0
Togo	0	0	1	0	0	0	0	1	10	0
Tunisia	0	0	0	0	0	0	0	0	0	0
Uganda	5	0	0	0	0	0	0	0	0	0
Zambia	0	0	0	0	0	0	0	0	0	0
Zimbabwe	0	0	0	0	0	0	0	0	0	0
Total	967	0	828	32	55	0	0	14	93	0

## Sheet: 2011_2017After_vaccin
Pays	Nm A	Nm B	Nm W135	NmC	NmX	NmY	Autres Nm	Streptococcus pneumoniae	H.Influenza type b	Autres pathogènes
Algeria	0	0	0	0	0	0	0	0	0	0
Angola	0	0	0	0	0	0	0	0	0	0
Benin	1	0	27	10	1	0	0	4	3	369
Botswana	0	0	0	0	0	0	0	0	0	0
Burkina Faso	3	0	781	13	125	0	14	3	50	8
Burundi	0	0	85	14	52	0	3	1	21	8
Cameroon	13	0	21	0	0	0	0	4	1	3
Cape Verde	0	0	0	0	0	0	0	0	0	0
Central African Republic	2	0	65	0	0	0	1	3	7	55
Chad	44	0	9	0	37	0	7	4	16	5
Comoros	0	0	0	0	0	0	0	0	0	0
Congo-Brazzaville	0	0	0	0	0	0	0	0	0	0
Cote d`Ivoire	0	0	11	4	1	0	7	3	11	6
Democratic Republic of Congo	0	0	0	1	0	0	0	2	1	30
Djibouti	0	0	0	0	0	0	0	0	0	0
Egypt	0	0	0	0	0	0	0	0	0	0
Equatorial Guinea	0	0	0	0	0	0	0	0	0	0
Eritrea	0	0	0	0	0	0	0	0	0	0
Ethiopia	0	0	0	0	0	0	0	0	0	0
Gabon	0	0	0	0	0	0	0	0	0	0
Gambia	1	0	29	0	0	0	2	3	0	0
Ghana	3	1	271	11	1	6	188	3	2	80
Guinea	75	0	1	0	0	0	0	3	14	27
Guinea-Bissau	0	0	0	0	0	0	0	0	0	0
Kenya	0	0	0	0	0	0	0	0	0	0
Lesotho	0	0	0	0	0	0	0	0	0	0
Liberia	0	0	0	14	0	0	0	0	0	0
Libya	0	0	0	0	0	0	0	0	0	0
Madagascar	0	0	0	0	0	0	0	0	0	0
Malawi	0	0	0	0	0	0	0	0	0	0
Mali	1	0	97	25	44	0	3	4	59	19
Mauritania	0	0	1	0	0	0	0	1	0	0
Morocco	0	0	0	0	0	0	0	0	0	0
Mozambique	0	0	0	0	0	0	0	0	0	0
Namibia	0	0	0	0	0	0	0	0	0	0
Niger	0	0	245	2247	236	0	72	4	67	5
Nigeria	28	0	3	400	0	0	33	4	7	0
Rwanda	0	0	0	0	0	0	0	0	0	0
Sao Tome and Principe	0	0	0	0	0	0	0	0	0	0
Senegal	0	0	1	0	0	0	0	2	0	0
Sierra Leone	0	0	0	0	0	0	0	0	0	0
Somalia	0	0	0	0	0	0	0	0	0	0
South Africa	0	0	0	0	0	0	0	0	0	0
Sudan	18	0	2	0	0	0	2	1	0	0
Swaziland	0	0	0	0	0	0	0	0	0	0
Tanzania	0	0	0	0	0	0	0	0	0	0
Togo	5	0	319	0	0	0	128	3	10	5
Tunisia	0	0	0	0	0	0	0	0	0	0
Uganda	0	0	0	0	0	0	0	0	0	0
Zambia	0	0	0	0	0	0	0	0	0	0
Zimbabwe	0	0	0	0	0	0	0	0	0	0
Total général	194	1	1968	2739	497	6	460	52	269	620
